# Supplementary material for: Exome sequencing revealed DNA variants in NCOR1, IGF2BP1, SGLT2 and NEK11 as potential novel causes of ketotic hypoglycemia in children
Source: Sci Rep. 2020 Feb 7;10:2114. doi: 10.1038/s41598-020-58845-3 (PMC7005888; doi:10.1038/s41598-020-58845-3)
Supplement: Supplementary file 2 — Supplementary Dataset 1. [file 41598_2020_58845_MOESM2_ESM.xlsx]

## Sheet: Insulin-glucose related
USP20
ABCA3
ABCC8
ABCG4
ABL2
ACACB
ACLY
ACTN4
ACVR1C
ACVR2A
ACVR2B
ADIPOR1
ADRA2A
ADRA2C
AGMO
AGPAT2
AIP
AIRN
AKAP5
AKT1
AKT2
AKT3
ALK
ANGPT1
ANGPTL4
ANXA1
AOC3
APLN
APLP2
APPL1
AQP12B
ARF1
ARF6
ARHGAP22
ARHGAP33
ASPSCR1
ATP11C
ATP1A2
ATP6V0D2
ATP6V1E2
BAD
BAIAP2
BAIAP2L1
BCAR1
BEAN1
BLK
BMP8A
BSCL2
C1QTNF7
C1R
C2CD2L
C2CD5
C8orf44-SGK3
C8ORF84
C9ORF38
CAB39L
CACNA1A
CACNA1C
CACNA1D
CACNA1E
CACNA1H
CACNA1I
CACNA2D2
CAD
CADM1
CALM3
CAMK2D
CAMK2G
CAP1
CAPN10
CARTPT
CASR
CBL
CBLB
CBLC
CCDC3
CCDC80
CCKAR
CD38
CD97
CDH26
CDK5
CDKAL1
CDKN1B
CELIAC3
CEP19
CHRM3
CIDEC
CLCN3
CMTM4
CNGB3
CNR1
CNTN4
COBLL1
COL21A1
COMT
CPE
CPLX1
CPLX3
CPNE3
CPT1A
CPT1C
CREB5
CRIM1
CRK
CRNDE
CRTC3
CSF1
CSMD1
CTGF
CTLA4
CTNNBIP1
CTSB
CYB5R4
CYFIP1
CYP2A6
CYP46A1
CYR61
CYTH3
DCHS1
DENND4A
DENND4B
DENND4C
DGAT1
DGKD
DOC2B
DOK1
DOK3
DOK4
DOK5
DPP8
DRD2
DUSP8
DYRK2
E2F2
EDEM2
EEF2K
EFNA5
EGR1
EHD1
EHD2
EIF2AK3
EIF2B3
EIF4B
EIF4E
EIF4E1B
EIF4E2
EIF4EBP1
EIF4EBP2
EIF4G1
ELK1
ENPP1
ENSA
EP300
EPAC2
EPDR1
EPHA5
ESM1
FABP2
FABP6
FAIM2
FAM109A
FAM132A
FAM136A
FAM35A
FAM3B
FAM3D
FANCA
FASN
FBN1
FETUB
FFAR1
FFAR4
FHIT
FKBP1B
FLOT1
FLOT2
FOS
FOXA2
FOXA3
FOXM1
FOXO1
FOXO3
FSTL4
G6PC2
GAB1
GABBR1
GAD1
GAD2
GAL
GAS8
GCG
GCGR
GCK
GDF2
GHRL
GHSR
GIGYF1
GIP
GIPR
GJD2
GLP1R
GLRX
GLUD1
GNAS
GNB2
GNB2L1
GPD1
GPD2
GPLD1
GPR119
GPR141
GPRC5B
GRB10
GRB14
GRB2
GSK3A
GSK3B
GYG1
GYS1
GYS2
H19
HADH
HBG1
HCN4
HHEX
HIF1A
HK2
HLA-DRB1
HLA-DRB5
HMGN3
HNF1A
HNF1B
HNF4A
HRAS
HSD11B1
HTR3A
HTR4
HTRA1
HTRA4
HTT
HYMAI
IAPP
ICA1
IDDM10
IDDM11
IDDM12
IDDM13
IDDM14
IDDM15
IDDM16
IDDM17
IDDM18
IDDM2
IDDM3
IDDM4
IDDM5
IDDM6
IDDM7
IDDM8
IDDM9
IDE
IDH2
IFIH1
IFNG
IGF1
IGF1R
IGF2
IGF2-AS
IGF2BP1
IGF2BP2
IGF2BP3
IGF2R
IGFALS
IGFBP1
IGFBP2
IGFBP3
IGFBP4
IGFBP5
IGFBP6
IGFBP7
IGFBPL1
IGFL1
IGFL2
IGFL3
IGFL4
IKBKB
IL10RA
IL1B
IL25
IL2RA
IL6R
ILDR2
IMPG1
INHBA
INHBB
INPP4A
INPP5B
INPPL1
INS
INSAF
INSIG1
INSIG2
INS-IGF2
INSL3
INSL4
INSL5
INSL6
INSM1
INSM2
INSR
INSRL
INSRR
INSSA1
INSSA2
IQGAP1
IRAIN
IRS1
IRS2
IRS3P
IRS4
ISL1
ISL2
ITGA9
ITGAE
ITPR1
ITPR2
ITPR3
JAK2
JUN
KALRN
KAZALD1
KCNA10
KCNA2
KCNA3
KCNA4
KCNA5
KCNA6
KCNA7
KCNAB1
KCNAB2
KCNB1
KCNB2
KCNC2
KCND1
KCND2
KCND3
KCNE2
KCNE3
KCNE4
KCNE5
KCNF1
KCNG1
KCNG2
KCNG3
KCNG4
KCNH1
KCNH2
KCNH4
KCNH6
KCNH7
KCNH8
KCNJ11
KCNJ12
KCNJ15
KCNJ16
KCNJ3
KCNJ4
KCNJ6
KCNK13
KCNMA1
KCNN2
KCNN3
KCNN4
KCNQ1
KCNS3
KCNT1
KCNV1
KCNV2
KCTD14
KCTD16
KIAA0368
KIAA1161
KIF3A
KIF5B
KIRREL2
KLF12
KLF7
KRT18
LAMA3
LDHA
LDHB
LDHC
LEP
LGR4
LIPE
LMX1A
LNPEP
LPIN2
LRP5
LTK
LUNAR1
MADD
MAFA
MAP2K1
MAP2K2
MAP2K3
MAP2K4
MAP2K5
MAP2K6
MAP2K7
MAP3K1
MAP3K10
MAP3K11
MAP3K12
MAP3K13
MAP3K14
MAP3K2
MAP3K3
MAP3K4
MAP3K5
MAP3K6
MAP3K7
MAP3K8
MAP3K9
MAP4K1
MAP4K2
MAP4K3
MAP4K4
MAP4K5
MAPK1
MAPK10
MAPK11
MAPK12
MAPK13
MAPK14
MAPK3
MAPK4
MAPK6
MAPK7
MAPK8
MAPK8IP1
MAPK9
MARCKS
MC4R
MCU
MDH2
ME1
ME2
MEN1
MFF
MGEA5
MICU1
MIDN
MIIP
MINK1
MIR3620
MMP26
MRPS18A
MSMB
MTNR1B
MTOR
MUC2
MUC4
MYBL2
MYO1C
MYO5A
MYRIP
MZB1
NAALADL2
NCLN
NCOA4
NDUFC2
NEUROD1
NFATC2
NIDDM1
NIDDM2
NISCH
NKX6-1
NNAT
NNT
NOS2
NOTCH4
NOV
NPAS2
NR0B2
ODZ2
OPRL1
OXCT1
P4HB
PABPC1
PAK4
PALD1
PAPPA
PAPPA2
PASK
PAX4
PC
PCIF1
PCK1
PCK2
PCSK1
PCSK4
PDE3B
PDE4C
PDE8B
PDH
PDK4
PDPK1
PDX1
PDXK
PEA15
PER2
PFKFB2
PFKL
PFKM
PHF2
PHIP
PHLDA1
PHLPP1
PIAS1
PIK3
PIK3C2A
PIK3C2G
PIK3C3
PIK3CA
PIK3CB
PIK3CD
PIK3CG
PIK3R1
PIK3R2
PIK3R3
PIK3R4
PIM3
PKA
PKN1
PLA2G3
PLA2G4C
PLIN4
PLXNA2
PPFIA2
PPP1R12B
PPP1R3A
PPP3CA
PPP3CB
PRKAA1
PRKAA2
PRKACA
PRKACB
PRKACG
PRKAR1A
PRKAR1B
PRKAR2A
PRKAR2B
PRKCA
PRKCB
PRKCD
PRKCE
PRKCH
PRKCI
PRKCQ
PRKCZ
PRKDC
PROM1
PRRC2A
PSMD9
PTCHD3
PTEN
PTPN1
PTPN11
PTPRD
PTPRF
PTPRN
PTPRN2
PTRF
RAB11FIP2
RAB3A
RAB3IP
RAB4A
RAC1
RAC2
RAF1
RAP1A
RAP1B
RAPGEF1
RAPGEF3
RAPGEF4
RBM43
RBP4
REG1A
REG3A
REPIN1
REST
RET
RFX3
RFX6
RHEB
RHOJ
RHOQ
RIMS1
RLN1
RLN2
RLN3
ROBO2
ROCK2
ROS1
RPH3AL
RPS15
RPS6KA1
RPS6KA2
RPS6KA3
RPS6KA4
RPS6KA5
RPS6KA6
RPS6KB1
RPS6KB2
RPTOR
RRAD
RTN2
RXFP1
RXFP2
RXFP3
RXFP4
RYR2
RYR3
S100A6
SCN1B
SCN3B
SCN8A
SCN9A
SCYL1
SEC11A
SEC11C
SEL1L
SEMA6D
SERCA
SERP1
SESN3
SEZ6L2
SFN
SFRP1
SGK1
SGK2
SGK3
SGK3
SH2B2
SH2B3
SH2D4B
SH3PXD2A
SHC1
SHC2
SHC3
SIRT2
SIRT4
SLC15A4
SLC16A1
SLC18A2
SLC24A6
SLC25A16
SLC25A4
SLC25A5
SLC25A6
SLC26A11
SLC27A4
SLC29A3
SLC2A1
SLC2A2
SLC2A4
SLC30A8
SLC37A3
SLC4A2
SLC9B1
SMAD2
SNAP23
SNAP25
SNED1
SNX15
SNX19
SNX4
SNX6
SOCS1
SOCS2
SOCS3
SOCS7
SOGA1
SORBS1
SOS1
SOS2
SOX4
SPCS1
SPCS2
SPCS3
SPHAR
SRF
SSTR5
STC2
STX1A
STX4
STXBP1
STXBP2
STXBP3
STXBP4
STXBP5L
SULF1
SUMO4
SYCN
SYT3
SYT5
SYT7
SYT8
SYT9
TAP1
TAP2
TBC1D4
TCF20
TCF4
TCF7L2
TDG
TFAP2B
TGFBR3
TGM2
TIAM1
TIMM23B
TLE3
TLL1
TLN2
TMEM219
TMEM27
TNF
TNK1
TNKS2
TRH
TRIB3
TRIP10
TRPC1
TRPC2
TRPC4
TRPC6
TRPM2
TRPM3
TRPM4
TRPM5
TRPV1
TRPV2
TRPV3
TRPV4
TRPV5
TRX1
TSC1
TSC2
TSHZ1
TYRO3
U6
UBC
UCN3
UCP2
UCP3
UGDH
UHRF2
ULK4
UNC13B
UQCC2
USMG5
VAMP2
VGF
VWF
WDTC1
WFS1
WISP1
WISP2
WISP3
WNK4
WNT5B
XBP1
YWHAE
YWHAZ
ZNF106
ZNF551
HK1
HK2
HK3
ADCY5
MADD
ADRA2A
CRY2
FADS1
GLIS3
SLC2A2
PROX1
C2CD4B
GCK
GCKR
DGKB
TMEM195
IGF1
ACOX1
MAN1
LEMD3
CPE
DPP4
HSPD1

## Sheet: Diabetes
INS
RPS6KA3
RPS6KA1
RPS6KA2
RPS6KA6
PPP1CA
PPP1CB
PPP1CC
PPP1R3A
PPP1R3C
PPP1R3D
PPP1R3B
PPP1R3E
INSR
IRS1
PTPN1
PTPN11
PTPRF
PIK3CA
PIK3CD
PIK3CB
PIK3CG
PIK3R1
PIK3R5
PIK3R2
PIK3R3
MTOR
RPS6KB1
RPS6KB2
PRKCB
IL6
STAT3
SOCS3
GSK3B
GYS2
GYS1
TNF
TNFRSF1A
MAPK8
MAPK10
MAPK9
IKBKB
NFKBIA
NFKB1
RELA
NOS3
PRKCZ
TBC1D4
SLC2A4
PRKAA1
PRKAA2
PRKAB1
PRKAB2
PRKAG1
PRKAG3
PRKAG2
ACACB
CPT1B
SLC27A1
SLC27A4
SLC27A2
SLC27A3
SLC27A5
SLC27A6
CD36
PRKCQ
PRKCD
PPP2R4
SREBF1
IRS2
TRIB3
PYGL
PYGM
PYGB
FOXO1
PCK1
PCK2
G6PC
G6PC2
G6PC3
SLC2A2
NR1H3
NR1H2
PPARGC1B
MLX
MLXIP
MLXIPL
CPT1A
PRKCE
PPARGC1A
PPARA
PDPK1
AKT1
AKT2
AKT3
PTEN
MGEA5
OGT
SLC2A1
GFPT2
GFPT1
CRTC2
CREB1
CREB3
CREB3L1
CREB3L2
CREB3L3
CREB3L4
CREB5
kif12
IRS4
ADIPOQ
MAPK1
MAPK3
SOCS1
SOCS2
SOCS4
PDX1
MAFA
HK3
HK1
HK2
HKDC1
GCK
PKM
PKLR
KCNJ11
ABCC8
CACNA1C
CACNA1D
CACNA1A
CACNA1B
CACNA1E
CACNA1G
HHEX
MNX1
ONECUT1
NR5A2
NEUROG3
NKX2
NKX6
PAX6
PAX4
NEUROD1
RFX6
HES1
HNF1B
FOXA2
HNF4A
HNF1A
HNF4G
FOXA3
IAPP
BHLHA15
CEL
BLK
KLF11
EIF2AK3
GLIS3
WFS1
FOXP3
PDX1
GATA4
GATA6
PTF1A
SLC19A2
IER3IP1
PLAGL1
HYMAI
ZFP57
APPL1

## Sheet: Hyperinsulinemic
ABCB6
ABCC1
ABCC11
ABCC12
ABCC2
ABCC5
ABCC6
ABCC8
ABCC9
ACAA2
ACACB
ADAMTS9
ADIPOQ
AKT2
ALG3
APOB
CACNA1A
CALCA
CAMK2D
CAPN10
CDKAL1
CDKAL1
CDKN1C
CDKN2A
CDKN2B
CHGA
CRHR2
CSMD1
CTGF
DBH
DGUOK
EDN1
EIF2AK3
ENO2
ENPP1
FOXA2
FOXP3
FTO
GAST
GCG
GCK
GCKR
GHRH
GHRL
GIP
GLIS3
GLP1R
GLUD1
GNAS
GRP
HADH
HADHA
HADHSC
HHEX
HNF1A
HNF1B
HNF4A
HYMAI
IAPP
IGF2
IGF2BP2
INS
INSM2
INSR
IPF1
JAZF1
KCNH6
KCNJ10
KCNJ11
KCNJ12
KCNJ8
KCNQ1
KMT2B
LEP
MEA1
MEN1
MPI
MTNR1B
NOS2
NOTCH2
NOTCH2
NR0B1
NRK
PC
PDE4C
PDX1
PFKFB2
PIK3R3
PLAGL1
PMM2
PNMT
POMC
PPARG
PPY
PTF1A
RYR3
SCG5
SCN8A
SEL1L
SEPT5
SLC16A1
SLC24A6
SLC2A2
SLC30A8
SLC37A3
SNAP23
SPTA1
SST
SSTR1
STK11
STX8
SULF1
SYP
TBC1D4
TCF7L2
TLL1
TRMT10A
TRPC5
TRPV3
UCN3
UCP2
VIP
WFS1
ZFP57
SLC25A15
OTC
HK1
PGM1
USH1C
CACNA1D
KMT2D
KDM6A
NSD1
CACNA1C
HRAS
CDX2

## Sheet: Insulinoma
INSM1
INSM2
RPS15
IAPP
INS
MEN1
WFS1
KCNA5
GCK
CASR
SCT
SLC2A2
MADD
SSTR5
PAX4
SCG2
GIPR
SST
GLP1R
PTPRN
ABCC8
CPE
ITS
INSR
CHGA
GAST
GCG
CALCA
ICA1
IGF2
PCSK2
GAD1
HNF1A
OGT
SNAP25
UCP2
UCP1
SCG5
SSTR2
PTPRN2
GHR
PCSK1
ST3GAL4
STAT5A
PRKCA
G6PC
PDX1
SCGN
LEPR
MAFA
FURIN
PPA1
PRLR
GAL
PKLR
PLA2G6
CR2
BTC
ADM
CDKN1B
CDKN1A
SOD2
SNTB2
NEUROD1
PRKAA1
GSR
REG3A
HNF4A
STYX
VAMP2
KCNJ3
KCNJ6
NTS
ADCY10
GAD2
PBX1
SSTR3
SSTR4
SLC18A2
FOXM1
GRP
GHSR
KCNJ5
KCNH2
SMAD4
ERBB4
KCNJ11
NIT1
GLUD1
GPD2
GHRH
GH1
GHRL
GPX1
SSTR1
CACNA1D
CDKN3
CRAT
ATF2
VIP
CASP1
DDC
DNASE1
MDK
GNAL
CRTC2
PIK3CG
TMEM147
MNX1
ELK1
SLC30A10
SLC2A1
GIP
GSK3B
AKT1
CTSB
CDKN2B
CDKN2C
ESR2
RPN2
IDE
HSPA5
IL9
PDIA3
P2RY4
P2RY6
SLC16A1
SPHK1
PDHX
STX1A
SYT1
UCP3
EMC10
KCNA3
TSPO
PRKCB
FFAR1
KRT19
RAB3A
RAB2A
FOS
SDHB
SDHD
NME1
SMPD2
ADCYAP1
SERPINA1
PC
TDRP
THRB
TGFB1
XIAP
YY1
MYC
TGFA
PTPRT
LCN2
PTPRU
ME2
LEPQTL1
MLH1
ETV7
KCNMB2
PRSS2
KCNMA1
KCNA4
MAPK1
LANCL2
IGF1
NEUROG3
NF1
IL1A
IL1B
IL1R1
EPCAM
NPY
PLCB1
GOPC
PLCD1
EGR1
IL15
SLC30A8
EGFR
EGF
IL1RAPL2
ABCG1
RB1
ABCA1
IL11
NNMT
CACNA1B
CAMK2D
CACNA1E
CDK4
CFB
TNF
B3GAT1
CHKB
CEL
BRCA1
CAT
CDKAL1
ARNT
CXCL12
CST3
DDIT3
CGB5
CXADR
CYCS
SF1
PRL
PRKAR1A
RET
PTH
SMAD3
TAT
PLCB3
JUND
PYGM
GNAS
CNC2
CDC73
TNKS
TPD52

## Sheet: Hypoglycemia
INSR
GYS2
FBP1
ACADL
GCK
HMGCL
HADH
CPT1A
PHKA2
SLC22A5
ABCC8
HADHB
KCNJ11
ACADVL
NNT
SLC25A20
ACADM
MRAP
ACADS
MC2R
PHKG2
MLYCD
CPT2
PHKB
HADHA
POMC
PCSK1
CDKN1C
MPV17
H19-ICR
FOXRED1
SLC52A1
ATP7A
NDUFAF5
LHX4
GALT
ACADSB
AUH
NDUFAF2
ACAD9
CYP21A2
NDUFAF3
ETFA
ETFB
DOLK
ETFDH
NSD1
GCDH
BCKDHA
BCKDHB
DBH
POGZ
HMGCS2
NDUFA1
MCCC1
NR3C1
DBT
PTEN
NUBPL
SUCLG1
HNF4A
NDUFB3
BCS1L
NDUFB9
NDUFS1
CRH
NDUFS2
NDUFS3
NDUFV1
NDUFS4
PGM1
NDUFS6
NDUFV2
NDUFA11
PNPO
MEN1
GH1
GHR
FAH
LRPPRC
OTC
NDUFAF4
GK
PPP2R5D
RNF125
GPC3
NDUFAF1
SLC16A1
UQCC3
HPE1
AGL
DGUOK
GLUD1
HRAS
DLD
MPC1
PYGL
AKT2
SERAC1
HSD17B10
UQCRB
UQCRC2
GCCD3
MTO1
PRKAG2
PC
ALDOB
PCCA
PCCB
KCNQ1OT1
G6PC
EIF2AK3
KDM6A
SLC37A4
PCK1
PCK2
H19
NOTCH3
PROP1
CA5A
MPI
CISD2
GPR161
HESX1
MCCC2
WFS1
FGF21
HMGA1
BRAF
MIR675
IL6
IGF2R
TIRAP
PHIP
NEUROD1
AXIN1
PREPL
SETD2
AQP7
GJA1
HNF1B
PTPN11
FABP3
FABP4
CISH
GENA397
SFTPB
STAT6
SLC30A8
ND1
TCF7L2
C16ORF58
HMGCR
PPARA
KCNH2
DERL2
SDHD
GPD2
CTNNB1
ABCG1
GGA2
HLTF
MEA1
GAREM2
RETN
FGFR1
HNF1A
BRCA2
WWOX
ETV6
PROKR2
DGUOK-AS1
MET
SRSF3
ACKR1
PIK3CA
EFHC2
XRCC4
PDZD9
CRIPT
DTD2
MAPK8IP1
RNPC3
AIP
ANX
VHL
LEP
MARK3
RRAGA
MTHFR
LIPC
GYPA
EPM2A
GCGR
GNAS
SUCO
PTPN1
ARX
PPP1R3A
PHKA2-AS1
PPARD
ENPP1
PDGFRL
CD36
SLC2A2
FCGR2B
FOXA2
ZBTB20
NDN
GGA1
TP53
TRMT10A
GDNF
CASP8
KIF1B
SLC3A1
ND3
LRP1
IGF2BP2
KIAA1257
CPE
MBD5
HMGB1
HELLS
KLF15
LHX4-AS1
OXCT1
UBR1
BAG3
SCN4B
KCNQ1
CCDC129
PITPNA
MAX
ADRA2A
FLAD1
CEBPA
TRNL1
SCG5
JAK1
SOX3
SNRPN
DNA2
ADCYAP1
ST3GAL5
CDON
OTX2
COL1A1
MTNR1B
FOXA1
ATP8A2
APC
ACACB
APC2
SLC5A2
SMARCB1
KL
G6PD
TSC2
CEBPB
NOS2
PHOX2A
LMNA
DGAT2
GBE1
AVPR2
FCGR2A
MARK2
GGA3
INPPL1
GPR101
SCN5A
TRAF3
NDUFS7
MT-TN
TBX19
GYPB
PPARGC1A
FGFR2
CR1
TNF
IRS1
PPARG
DBH-AS1
TMEM126B
IRS2
KCNB1
NAB2
TXNRD2
PDX1
LOC105371817
VIPR1
PAX4
DNAJB9
PIK3R1
ABCD1
TMEM127
CDKAL1
TNKS
CAB
ABCC9
FGF23
MGAT2
EIF4EBP1
NDUFA13
INHBA
SIRT6
EIF2S1
LEPR
DMPK
MYO5B
MT-ND4
ENTPD5
RET
MIR4691
MIR5572
PEO1
HDAC3
HBB
TXNIP
GYPC
MT-ND2
ICAM1
PTPRV
SOX2
NTRK3
TWIST2
NFE2L2
SFTPC
ACSS1
SOCS7
PTF1A
SDHB
SLC25A13
DEL
ERCC6
PPP1R15B
XPA
GT
MAPK8IP2
MIRC36
NIDD6K
PANK1
PANK2
PDPK1
RICTOR
RGS5
SLC17A6
TG
INS2
CHRM3
PHA
RIP1
TAG
INS
GCG
DPP4
PPY
SST
IGF1
GHRH
GLP1R
IGF2
TRH
PRL
GAST
GIP
IGFBP3
IAPP
GLS2
GNRH1
AVP
PYGB
HBA1
HBA2
PYGM
HK1
NPY
SLC2A1
IGFBP1
ALB
SLC16A7
FFAR1
GHRL
FOS
IGFBP2
MUL1
REN
CYP2C9
GCKR
HCRT
ACE
DLL1
GAL
KCNJ8
KCNJ12
F2
NPS
PFKM
COASY
GPR119
GOT2
CSH2
DPP9
PNMT
GOT1
CSH1
CHGA
GPR142
DPP8
PER2
PRG4
PER1
TH
UCP2
PPIG
PCSK2
CCK
TEAD2
SPATA21
CORT
CYP2C8
ACAT1
CALCA
ALPPL2
ALPP
ALPL
FOXA3
ACAT2
FOXM1
SERPINA6
IL1B
LHX3
GRP
GGT1
AKT1
POU1F1
LRRC4C
GHRHR
NR0B1
STX8
CPT1C
PPP1R3F
TAP1
GFM1
SULT2A1
PTH
NR3C2
GHSR
MLN
HAND2
H6PD
TF
CRHR1
GPR83
ALDOC
PER3
IGF1R
EPHA5
TMEM56
SLC30A3
CRP
NEIL3
FOXO1
CGA
ADRB2
POLG
SMUG1
SREBF1
CRHR2
MBOAT4
MLX
PYY
LPL
ACAA2
LRBA
ATIC
AKR1B1
NRK
DNAH8
DECR1
GPX5
SOD2
DDC
GAD2
GPX4
IGFBP6
AFP
SLC8B1
AVPR1B
VIP
HINT2
GPX1
AGRP
PIK3C2A
PKLR
CHKB
NTS
ADORA1
MTOR
IL1A
SIK3
ALLC
NGF
SLC37A3
MEGF6
GRIP1
AMY2A
CRAT
ILVBL
FBP2
GHDC
ZDHHC23
CA1
RAPGEF4
CASP3
PAQR7
GCSAM
FOCAD
GIPR
ALDOA
TTC19
F3
SMR3A
PDK2
COG2
GBP3
MMD
MC4R
SLC2A11
PKM
OPRM1
TPTE
OGDH
STAR
ACSF3
SLC1A1
PIT1
TPIT
AIRE
CTLA4
PTPN22
CYP27B1
FCRL3
CIITA
CYP21
CYP11B1
GYS1
PHKA1
GALK1
GALE
MUT
TWNK
TRMU
TUFM
CACNA1C

## Sheet: Glycolysis - Gluconeogenesis
ABCB7
ACADM
ACSS1
ACSS2
ACTB
ACU-6
ACUF
ACUG
ACUK
ACUM
ACUN
ADH1A
ADH1B
ADH1C
ADH4
ADH5
ADH6
ADH7
ADIPO
ADIPOQ
ADPGK
AKR1A1
AKT1
ALDH1A3
ALDH1B1
ALDH2
ALDH3A1
ALDH3A2
ALDH3B1
ALDH3B2
ALDH7A1
ALDH9A1
ALDO2
ALDOA
ALDOB
ALDOC
AN2688
AN8720
AOD-2
APM1
APOA4
ARNT
ARNTL
ARPP19
ARPP19A
ASS1
ATF2
ATF3
ATF4
ATP2A1
BAG6
BPGM
BSG
C1QBP
C1QTNF3
C9DFG2
CA5A
CALM1
CALM2
CALM3
CAR5A
CAT8
CAUR1234
CAUR3319
CBU2092
CCAR2
CCT2
CCT4
CCT5
CDKN3
CEBPA
CG10924
CLK2
CNR1
COL-21
CPT1A
CREB1
CREB3L3
CREBBP
CRP
CRTC2
CRY1
CRY2
CS
CWT1
CXCL12
CYP21A2
CYP2E1
CYP7A1
DCE
DDX21
DDX3X
DGAT2
DHCR24
DLAT
DLD
DNAJA1
DUSP13
E1B959
E1BNS8
ECH_0011
EGR1
ENO
ENO1
ENO2
ENO3
ENO4
ENOA
EP300
ERT1
ERT1-1
ERT1-2
ESRRG
F1M1Y1
F1NAX3
F1NSS9
F1NYC9
F1P124
F1P592
F1PA81
F1RS39
F1SU29
F6PMV1
F6QGI8
F6RGL2
F6UBE9
F6VES5
F6X3N2
F7AEG5
F7CUW9
F7DQS6
F7ELC0
FAF2
FAM132A
FAM3A
FASN
FBA
FBA1
FBAA
FBP
FBP1
FBP-1
FBP1A
FBP1B
FBP2
FFAR3
FN0730
FN1159
FOXA2
FOXM1
FOXO1
FOXO6
FYV10
G3N3V1
G6PC
G6PC2
G6PC3
G6PC3.1
G6PCA.1
G6PCA.2
G6PCB
GALM
GAPB
GAPC1
GAPC2
GAPDH
GAPDHS
GCG
GCGR
GCK
GID1
GID2
GID4
GID5
GID7
GID8
GID9
GIGYF2
GK
GLPX
GLR3342
GNA12
GNAI1
GNAS
GNMT
GNPDA1
GOLT1A
GOLT1B
GOT1
GOT2
GPD1
GPD2
GPDA
GPDC
GPHN
GPI
GPI1
GPI-1
GPIA
GPIB
GPM1
GPM2
GPM3
GPMA
GPMA1
GPMA2
GPT
GPT2
GSM1
H2RP33
H2VA44
H3FKF2
H6PD
H9GW61
H9H897
H9KZN0
H9L0R7
HCFC1
HDAC1
HGF
HIF1A
HK1
HK2
HK3
HKDC1
HLA-B
HLA-C
HLCS
HNF4A
HOOK1
HOOK2
HOOK3
HSD11B1
HSD11B2
HSP90AB2P
HSPA14
HSPA1A
HSPA1B
HSPA1L
HSPA2
HSPA5
HSPA6
HSPA8
HSPA9
HSPD1
HXKA
HXKB
I1H7B6
I1HJ09
I1HT98
I1J169
I1KQY1
I1KTC8
I1KUG8
I1LDG8
I1LMN5
I1MDF2
I1MDT3
I1MZ53
I1N2R6
I1NH18
I3LPB4
IGF1
IGF1R
IL1B
IL6
INS
IRS4
J9P8C1
K4B2H0
K4B3X5
K4BPK4
K4BSN0
K4BTC6
K4BTR7
K4BUC5
K4C331
K4CRK7
K4D180
K4D3R9
K4D4A3
K4D4A4
K4DFY4
K4DGN7
K7ESF4
K7K2Y4
K7KDD7
K7L226
K7L983
K7LRP6
K7M3E5
K7M7K2
K7MG20
KAT2A
KAT2B
KCNA4
KCNA5
KHSRP
KIF2A
KLF10
KRT17
L7N0T0
LDHA
LDHAL6A
LDHAL6B
LDHB
LDHC
LDHD
LEP
LEPR
LOC100017176
LOC100019002
LOC100176359
LOC100485303
LOC100911515
LOC101067231
LOC101069203
LOC101071060
LOC101072156
LOC101072756
LOC101079099
LOC101079325
LOC107049127
LOC259246
LOC500959
LOC543812
LOC642969
LOC694823
LOC694946
LPCAT1
M3WUE6
M3WXW5
MAEA
MAGED1
MAGED2
MAP4K2
MAPK1
MC2R
MCCA
MDH1
MDH2
MINPP1
MPC1
MPC2
MST1
MUP1
MYLK2
NAMPT
NCU02173
NCU02787
NCU03417
NCU04483
NCU06521
NCU10106
NLN
NPP-9
NR0B2
NR1D1
NR1H4
NR1I2
NR2C2
NR3C1
NSE_0434
NUP62
OB
OGT
OTC
PC
PCB
PCK
PCK1
PCK-1
PCK1B
PCK1A
PCK2
PCK-2
PCK-3
PCKA
PCMT1
PCNXL4
PCX
PCXA
PCXB
PDHA1
PDHA2
PDHB
PDHX
PDK2
PEPCK
PER2
PF11_0208
PF3D7_1342800
PFC0831W
PFKA
PFKFB1
PFKFB2
PFKFB3
PFKFB4
PFKL
PFKM
PFKP
PFL_0284
PFL_1869
PFL_1955
PFL_4623
PFL_4642
PGAM
PGAM1
PGAM1A
PGAM1B
PGAM2
PGAM4
PGI
PGI1
PGIA
PGK
PGK1
PGK1P1
PGK1P2
PGK2
PGKA
PGM
PGM1
PGM2
PGM5
PGMA
PGP
PIK3CA
PKIA
PKLR
PKM
PODXL
PPARA
PPARGC1A
PPP2CA
PPP2CB
PPP2R1A
PPP2R1B
PPP2R5D
PPP4C
PPP4R2
PPP4R3A
PPP4R3B
PPSA
PRKAA1
PRKAA2
PRKAB1
PRKACA
PRKACB
PRKACG
PRKCA
PRKG1
PROC
PSMA2
PSMA5
PSMB1
PSMB4
PSMB7
PSMC1
PSMC2
PSMC4
PSMC5
PSMD12
PSMD14
PSMD2
PSMD6
PTPN2
PYC
PYC1
PYC-1
PYC2
PYCA
PYGM
PYR1
Q2LDA4
Q2TIL1
Q6PP07
Q91348
R4GF44
R4GJV8
R4GKZ7
RANBP2
RBP4
RDS2
RFWD2
RMD5
RPL10L
RPL14
RPL23
RPL4
RPLP0
RPS15A
RPS3
RPS3A
RPS6
RST2
SBPASE
SCAMP3
SCD
SCO0578
SCO5047
SDAA
SDH7
SDHAF3
SDL1
SDS
SEBP1
SEBP2
SERPINA12
SESN2
SETD2
SGK2
SI:CH1073-55A19.2
SIK1
SIP4
SIRT1
SIRT2
SIRT6
SIXA
SKP1
SLC16A1
SLC16A3
SLC16A7
SLC16A8
SLC22A5
SLC25A1
SLC25A10
SLC25A11
SLC25A12
SLC25A13
SLC26A1
SLC2A1
SLC2A2
SLC2A3
SLC2A4
SLC2A5
SLC35B4
SLC37A4
SLR2094
SMEK1
SMEK2
SNF1
SNF4
SOGA1
SQSTM1
SRC
SRPRB
SST
STAT5B
STK11
SULT2B1
SUOX
SUPT20
SUPT20H
SWOM
TAC4
TALDO1
TAT
TCEB1
TCF7L2
TCP1
TDH1
TDH2
TDH3
TIM
TNF
TP53
TPI
TPI1
TPI-1
TPI1A
TPI1B
TPI1P1
TPI2
TPI3
TPIA
TPIA1
TPIA2
TPS1
TRPC
TSC22D3
UBC
UBC8
UBE2H
UBP14
UBR5
USF1
USP11
VID24
VID28
VID30
VIMP
WDR5
YWHAQ
ZCF11
ZCF16

## Sheet: GSD
GYS1
GYS2
G6PC
SLC37A4
GAA
AGL
GBE1
PYGM
PYGL
PFKM
PHKA1
PHKA2
PHKG2
PHKB
GLUT2
ALDOA
ENO3
ALDOB
FBP1
LIPA
SLC2A2
ALDA
GYG1
LAMP2
LDHA
PGAM2
PGM1
PPP1R2
PRKAG3
PRKAG2
EPM2A
NHLRC1
PGK1
RBCK1

## Sheet: CDG
POMT1
POMT2
POMGNT1
FKTN
FKRP
LARGE
COG5
COG4
COG6
ATP6V0A2
MAN1B1
ST3GAL3
GCS1
SLC35C1
B4GALT1
COG7
SLC35A1
COG1
COG8
MGAT2
SRD5A3
DDOST
DPM2
TUSC3
MAGT1
DHDDS
RFT1
DPM3
ALG11
ALG8
ALG2
DPAGT1
ALG1
ALG9
DOLK
MPI
ALG6
ALG3
DPM1
MPDU1
ALG12
PMM2
ALG13
ALG14
PAPSS2
ATPSK2
B3GALNT2
B3GALT6
B3GALTL
B3GAT3
B3GNT1
B4GALNT1
B4GALT7
CHST14
CHST3
CHST6
CHST8
CHSY1
COG2
DSE
EOGT
EXT1
EXT2
G6PC3
GALNT3
GFAT1
GMAP-210
GMPPA
GMPPB
GNE
GTDC2
ISPD
LFNG
MOGS
NGLY1
NUS1
PGAP2
PGAP3
PGM1
PGM3
PIGA
PIGL
PIGM
PIGN
PIGO
PIGT
PIGV
PIGW
POFUT1
POGLUT1
RPN2
SEC23A
SEC23B
SGK196
SLC26A2
SLC35A2
SLC35A3
SLC35D1
ST3GAL5
STT3A
STT3B
TMEM165
TMEM5
XYLT1
GFPT1
TRIP11
POMGNT2
POMK
DTDST
NgBR
SSR4

## Sheet: Insulin secretion and pathways
SLC2A1
ABCC8
ACACA
ACACB
ADCY1
ADCY2
ADCY3
ADCY4
ADCY5
ADCY6
ADCY7
ADCY8
ADCY9
ADCYAP1
ADCYAP1R1
ADIPOQ
ADIPOR1
ADIPOR2
AKT1
AKT1S1
AKT2
AKT3
ARAF
ATF2
ATF4
ATF6B
ATP1A1
ATP1A2
ATP1A3
ATP1A4
ATP1B1
ATP1B2
ATP1B3
ATP1B4
BAD
BHLHA15
BRAF
CAB39
CAB39L
CACNA1A
CACNA1B
CACNA1C
CACNA1D
CACNA1E
CACNA1F
CACNA1G
CACNA1S
CALM1
CALM2
CALM3
CALML3
CALML5
CALML6
CAMK2A
CAMK2B
CAMK2D
CAMK2G
CBL
CBLB
CBLC
CCKAR
CCND2
CHRM3
CPE
CREB1
CREB3
CREB3L1
CREB3L2
CREB3L3
CREB3L4
CREB5
CRK
CRKL
DDIT4
EIF4B
EIF4E
EIF4E1B
EIF4E2
EIF4EBP1
ELK1
EXOC7
FASN
FBP1
FBP2
FFAR1
FLOT1
FLOT2
FOXA2
FOXA3
FOXO1
FXYD2
G6PC
G6PC2
G6PC3
GAD1
GAD2
GCG
GCK
GIP
GLP1R
GNA11
GNAQ
GNAS
GPR119
GRB2
GSK3A
GSK3B
GYS1
GYS2
HES1
HHEX
HIF1A
HK1
HK2
HK3
HKDC1
HNF1A
HNF1B
HNF4A
HNF4G
HRAS
HSPD1
IAPP
ICA1
IGF1
IGFR
IKBKB
INPP5K
INPPL1
INS
INSR
IRS1
IRS1
IRS2
IRS4
ITPR3
KCNJ11
KCNMA1
KCNMB1
KCNMB2
KCNMB3
KCNMB4
KCNN1
KCNN2
KCNN3
KCNN4
KCNU1
KRAS
LEPR
LIPE
MAFA
MAP2K1
MAP2K2
MAPK1
MAPK10
MAPK3
MAPK8
MAPK9
MKNK1
MKNK2
MLST8
MLX
MLXIP
MLXIPL
MNX1
MTOR
NEUROD1
NEUROG3
NKX2-2
NKX6-1
NR1H3
NR5A2
NRAS
ONECUT1
PAX4
PAX6
PCK1
PCK2
PCLO
PDE3B
PDPK1
PDX1
PHKA1
PHKA2
PHKB
PHKG1
PHKG2
PIK3CA
PIK3CB
PIK3CD
PIK3CG
PIK3R1
PIK3R2
PIK3R3
PIK3R5
PKLR
PKM
PLCB1
PLCB2
PLCB3
PLCB4
PPARA
PPARGC1A
PPP1CA
PPP1CB
PPP1CC
PPP1R3A
PPP1R3B
PPP1R3C
PPP1R3D
PPP1R3E
PPP1R3F
PRKAA1
PRKAA2
PRKAB1
PRKAB2
PRKACA
PRKACB
PRKACG
PRKAG1
PRKAG2
PRKAG3
PRKAR1A
PRKAR1B
PRKAR2A
PRKAR2B
PRKCA
PRKCB
PRKCD
PRKCE
PRKCG
PRKCI
PRKCZ
PRLR
PTEN
PTPN1
PTPRF
PTPRN
PTPRN2
PYGB
PYGL
PYGM
RAB3A
RAF1
RAPGEF1
RAPGEF4
RFX6
RHEB
RHOQ
RICTOR
RIMS2
RPS6
RPS6KA1
RPS6KA2
RPS6KA3
RPS6KA6
RPS6KB1
RPS6KB1
RPS6KB2
RPTOR
RRAGA
RRAGB
RRAGC
RRAGD
RXRA
RYR2
SH2B2
SHC1
SHC2
SHC3
SHC4
SLC2A2
SLC2A4
SNAP25
SOCS1
SOCS2
SOCS3
SOCS4
SORBS1
SOS1
SOS2
SREBF1
STK11
STRADA
STX1A
TNF
TRIP10
TRPM4
TSC1
TSC2
ULK1
ULK2
ULK3
VAMP2
VEGFA

## Sheet: Mitogene
AADAT
AARS2
AARSL
AASS
ABAT
ABCA9
ABCB10
ABCB1B
ABCB6
ABCB8
ABCC12
ABCD1
ABCD2
ABCD3
ABCF2
ABHD10
ABHD11
ACAA1A
ACAA1B
ACAA2
ACACA
ACACB
ACAD10
ACAD11
ACAD8
ACAD9
ACADL
ACADM
ACADS
ACADSB
ACADVL
ACAT1
ACAT2
ACAT3
ACLY
ACN9
ACO1
ACO2
ACOT1
ACOT10
ACOT2
ACOT9
ACOX3
ACP6
ACSL1
ACSL4
ACSL5
ACSM1
ACSM2
ACSM3
ACSS1
ACYP2
ADCK1
ADCK2
ADCK4
ADCK5
ADHFE1
ADSL
AF397014
AFG3L1
AFG3L2
AGK
AGMAT
AGPAT5
AGPS
AGR2
AGXT
AGXT2
AGXT2L2
AI132487
AIFM1
AIFM2
AIFM3
AK157302
AK2
AK3
AK3L1
AKAP1
AKAP10
AKR1B7
AKR7A5
AL033314
ALAS1
ALAS2
ALDH18A1
ALDH1B1
ALDH1L1
ALDH1L2
ALDH2
ALDH3A2
ALDH4A1
ALDH5A1
ALDH6A1
ALDH7A1
ALDH9A1
ALKBH7
AMACR
ANKRD26
APEX2
APOA1BP
APOPT1
ARG2
ARMC1
ARMC4
AS3MT
ASAH2
ATAD1
ATAD3A
ATIC
ATP10D
ATP5A1
ATP5B
ATP5C1
ATP5D
ATP5E
ATP5F1
ATP5G1
ATP5G2
ATP5G3
ATP5H
ATP5J
ATP5J2
ATP5K
ATP5L
ATP5O
ATP5S
ATP6
ATP8
ATPAF1
ATPAF2
ATPBD3
ATPIF1
AU042651
AUH
AURKAIP1
AW061290
AW491445
BAD
BAK1
BAX
BBOX1
BCAT1
BCAT2
BCKDHA
BCKDHB
BCKDK
BCL2
BCL2L13
BCS1L
BCS1L
BDH1
BID
BLOC1S1
BOLA1
BOLA3
BPHL
BRP44
BRP44L
C1QBP
CABC1
CAMKMT
CBR2
CBR4
CCBL2
CCDC109A
CCDC44
CCDC51
CCDC58
CCDC90A
CCDC90B
CCT7
CECR5
CERK
CHAT
CHCHD1
CHCHD10
CHCHD2
CHCHD3
CHCHD4
CHCHD7
CHDH
CKMT1
CKMT2
CLIC4
CLPB
CLPP
CLPX
CLYBL
CMC1
CMC2
CMPK2
COA5
COMT
COMTD1
COQ10A
COQ10B
COQ2
COQ3
COQ4
COQ5
COQ6
COQ7
COQ9
COX1
COX10
COX11
COX14
COX15
COX17
COX18
COX2
COX20
COX3
COX4I1
COX4I2
COX5A
COX5B
COX6A1
COX6A2
COX6B1
COX6B2
COX6C
COX7A1
COX7A2
COX7A2L
COX7B
COX7C
COX8A
COX8B
COX8C
CPOX
CPS1
CPT1A
CPT1B
CPT1C
CPT2
CRAT
CRLS1
CROT
CRY1
CS
CSL
CSTAD
CTNS
CTPS2
CYB5B
CYB5R1
CYB5R2
CYBA
CYBB
CYC1
CYCS
CYCT
CYP11A1
CYP11B1
CYP11B2
CYP24A1
CYP27A1
CYP27B1
CYTB
DACT2
DAP3
DARS2
DBT
DCAKD
DCI
DDAH1
DDX28
DECR1
DGUOK
DHODH
DHRS1
DHRS4
DHTKD1
DHX29
DIABLO
DLAT
DLD
DLST
DMGDH
DNA2
DNAJA3
DNAJC11
DNAJC15
DNAJC19
DNAJC4
DNM1L
DRG2
DUS2L
DUSP26
DUT
EARS2
ECH1
ECHDC3
ECHS1
ECSIT
EEFSEC
EFHA1
EFHD1
EHHADH
ELAC2
ELN
ENDOG
ENDOGL1
ETFA
ETFB
ETFDH
ETHE1
FAHD1
FAHD2A
FARS2
FASN
FASTK
FASTKD2
FBXL4
FDPS
FDX1
FDXR
FECH
FH1
FIS1
FKBP8
FMC1
FOXRED1
FPGS
FSIP2
FTH1
FTMT
FTSJ2
FXC1
FXN
GADD45GIP1
GALC
GARS
GATM
GBAS
GCAT
GCDH
GCSH
GFER
GFM1
GFM2
GHITM
GIMAP3
GK2
GLDC
GLRX
GLRX2
GLRX5
GLS
GLS2
GLUD1
GLYAT
GM237
GM561
GMPPB
GNG5
GOT2
GPAM
GPAT2
GPD1
GPD2
GPT2
GPX1
GPX4
GRPEL1
GRPEL2
GRSF1
GSR
GSTK1
GTPBP10
GTPBP3
GTPBP5
GTPBP8
GUF1
GYK
GYKL1
H2-KE6
HADH
HADHA
HADHB
HAGH
HAO3
HARSL
HBLD1
HBLD2
HBXIP
HCCS
HDDC2
HEMK1
HIBADH
HIBCH
HIGD1A
HIGD2A
HINT2
HK1
HK2
HK3
HMGCL
HMGCS2
HRSP12
HSCB
HSD17B10
HSD17B4
HSD3B1
HSD3B4
HSD3B5
HSDL1
HSDL2
HSPA9
HSPB7
HSPD1
HSPE1
HTRA2
IARS2
IBA57
ICT1
IDE
IDH1
IDH2
IDH3A
IDH3B
IDH3G
IDI1
IMMP1L
IMMP2L
IMMT
IQCE
IREB2
ISCU
ISOC2A
ISOC2B
IVD
KARS
KEG1
KIF1B
KRT5
KYNU
L2HGDH
LACE1
LACTB
LACTB2
LAP3
LARS2
LDHA
LDHAL6B
LDHB
LDHD
LETM1
LETMD1
LIAS
LOC208595
LOC240549
LOC547412
LOC620637
LOC623031
LOC624814
LOC665367
LOC665563
LOC665566
LOC667103
LOC668378
LONP1
LRPPRC
LYPLA3
LYRM1
LYRM2
LYRM4
LYRM5
LYRM7
MAGMAS
MALSU1
MAOA
MAOB
MARCH1
MARCH2
MARS
MARS2
MAT2B
MAVS
MCART1
MCAT
MCCC1
MCCC2
MCEE
MCU
MCUR1
MDH1
MDH2
ME2
ME3
MECR
MEL13
METAPL1
METT11D1
MFF
MFN1
MFN2
MGME1
MICU1
MICU2
MICU3
MIEF1
MIEF2
MINOS1
MIPEP
MLYCD
MMAB
MMACHC
MOBP
MOD1
MOSC1
MOSC2
MPC1
MPC2
MPST
MPV17
MPV17L
MPV17L2
MRM1
MRM2
MRP63
MRPL1
MRPL10
MRPL11
MRPL12
MRPL13
MRPL14
MRPL15
MRPL16
MRPL17
MRPL18
MRPL19
MRPL2
MRPL20
MRPL21
MRPL22
MRPL23
MRPL24
MRPL27
MRPL28
MRPL3
MRPL30
MRPL32
MRPL33
MRPL34
MRPL35
MRPL36
MRPL37
MRPL38
MRPL39
MRPL4
MRPL40
MRPL41
MRPL42
MRPL43
MRPL44
MRPL45
MRPL46
MRPL47
MRPL48
MRPL49
MRPL50
MRPL51
MRPL52
MRPL53
MRPL54
MRPL55
MRPL57
MRPL9
MRPS10
MRPS11
MRPS12
MRPS14
MRPS15
MRPS16
MRPS17
MRPS18A
MRPS18B
MRPS18C
MRPS2
MRPS21
MRPS22
MRPS23
MRPS24
MRPS25
MRPS26
MRPS27
MRPS28
MRPS30
MRPS31
MRPS33
MRPS34
MRPS35
MRPS36
MRPS5
MRPS6
MRPS7
MRPS9
MRRF
MRS2L
MSRA
MSRB2
MSS51
MSTO1
MT-ATP6
MT-ATP8
MTCH1
MTCH2
MTCP1
MTDPS7
MTERF
MTERF1A
MTERF1B
MTERF2
MTERF3
MTERF4
MTERFD1
MTERFD3
MTFMT
MTFP1
MTFR1
MTFR1L
MTFR2
MTG1
MTG2
MTHFD1
MTHFD1L
MTHFD2
MTHFS
MTIF2
MTIF3
MTO1
MTPAP
MTRF1
MTRF1L
MTUS1
MTX1
MTX2
MUL1
MULK
MUT
MUTYH
MYLC2PL
NADK2
NAGS
NARS
NARS2
NCOA4
ND1
ND2
ND3
ND4
ND4L
ND5
ND6
NDG2
NDUFA1
NDUFA10
NDUFA11
NDUFA12
NDUFA12L
NDUFA13
NDUFA2
NDUFA3
NDUFA4
NDUFA5
NDUFA6
NDUFA7
NDUFA8
NDUFA9
NDUFAB1
NDUFAF1
NDUFAF2
NDUFAF3
NDUFAF4
NDUFAF5
NDUFB10
NDUFB11
NDUFB2
NDUFB3
NDUFB4
NDUFB5
NDUFB6
NDUFB7
NDUFB8
NDUFB9
NDUFC1
NDUFC2
NDUFS1
NDUFS2
NDUFS3
NDUFS4
NDUFS5
NDUFS6
NDUFS7
NDUFS8
NDUFV1
NDUFV2
NEU4
NFS1
NFU1
NFXL1
NIF3L1
NIPSNAP1
NIPSNAP3A
NIT1
NLN
NME1
NME2
NME3
NME4
NME6
NNT
NRD1
NT5C
NT5C3
NT5M
NTHL1
NUBPL
NUDT13
NUDT19
NUDT2
NUDT8
OAT
OCIAD1
OGDH
OGDHL
OGG1
OMA1
OPA1
OPA3
OSGEPL1
OTC
OXA1L
OXCT1
OXCT2A
OXCT2B
OXNAD1
OXR1
OXSM
PACRG
PAK7
PANK2
PAPD1
PARK7
PARL
PARS2
PCBD2
PCCA
PCCB
PCK2
PCX
PDHA1
PDHA2
PDHB
PDHX
PDK1
PDK2
PDK3
PDK4
PDP1
PDSS1
PDSS2
PECI
PEO1
PEOA1
PEOA3
PEOA5
PET100
PET112L
PEX11B
PGS1
PHB
PHB2
PHYH
PHYHIPL
PIGY
PINK1
PISD
PITRM1
PMPCA
PMPCB
PNKD
PNPT1
POLDIP2
POLG
POLG2
POLRMT
PPA2
PPIF
PPM1B
PPM1K
PPM2C
PPOX
PPTC7
PRDX1
PRDX2
PRDX3
PRDX5
PRDX6
PRDX6-RS1
PREPL
PRODH
PRODH2
PROSC
PRSS35
PSTK
PTCD2
PTCD3
PTGES2
PTPMT1
PTRH1
PTRH2
PTS
PUS1
PXMP2
PYCR1
QDPR
QRSL1
RAB11A
RAB11B
RAB11FIP5
RAB1B
RAB24
RAB32
RAB35
RAB3D
RAB4B
RAB8B
RARS
RARS2
RARSL
RDH13
RDH14
REXO2
RFK
RG9MTD1
RHOA
RHOT1
RHOT2
RILP
RMND1
RNASEH1
RNMTL1
RPL10A
RPL35A
RPS14
RPS15A
RPUSD4
RRM2B
RSAD1
RTN4IP1
SAMM50
SANDO
SARDH
SARS
SARS2
SCCPDH
SCO1
SCP2
SDHA
SDHAF1
SDHB
SDHC
SDHD
SDSL
SECISBP2
SERAC1
SERHL
SFXN1
SFXN2
SFXN3
SFXN4
SFXN5
SHMT1
SHMT2
SIRT3
SIRT5
SLC16A1
SLC22A4
SLC22A5
SLC25A1
SLC25A10
SLC25A11
SLC25A12
SLC25A13
SLC25A14
SLC25A15
SLC25A16
SLC25A18
SLC25A19
SLC25A2
SLC25A20
SLC25A21
SLC25A22
SLC25A23
SLC25A24
SLC25A25
SLC25A26
SLC25A27
SLC25A28
SLC25A29
SLC25A3
SLC25A30
SLC25A31
SLC25A32
SLC25A33
SLC25A34
SLC25A35
SLC25A36
SLC25A37
SLC25A39
SLC25A4
SLC25A40
SLC25A41
SLC25A42
SLC25A43
SLC25A44
SLC25A46
SLC25A5
SLC30A6
SLC3A1
SMCR7L
SNPH
SOD1
SOD2
SPG7
SPR
SPRYD4
SPTLC2
SQRDL
SSBP1
STAR
STOML2
SUCLA2
SUCLG1
SUCLG2
SUOX
SUPV3L1
SURF1
TACO1
TAMM41
TAP1
TARS2
TARSL1
TATDN3
TAZ
TBRG4
TCAIM
TCIRG1
TDH
TDRKH
TEFM
TFAM
TFB1M
TFB2M
THEM2
THEM4
THEM5
THG1L
TIMM10
TIMM10B
TIMM13
TIMM17A
TIMM17B
TIMM21
TIMM22
TIMM23
TIMM44
TIMM50
TIMM8A1
TIMM8A2
TIMM8B
TIMM9
TIMMDC1
TK2
TMEM11
TMEM126A
TMEM126B
TMEM143
TMEM14C
TMEM160
TMEM243
TMEM65
TMEM70
TOMM20
TOMM20L
TOMM22
TOMM34
TOMM40
TOMM40L
TOMM5
TOMM6
TOMM7
TOMM70A
TOP1MT
TRAP1
TRIAP1
TRIT1
TRMT5
TRMU
TRNF
TRNH
TRNL1
TRNQ
TRNS1
TRNS2
TRNT1
TRNW
TSFM
TSHZ3
TSPO
TST
TTC19
TTC35
TUFM
TXN1
TXN2
TXNRD1
TXNRD2
TYMP
UCP1
UCP2
UCP3
UNG
UQCC2
UQCC3
UQCR
UQCRB
UQCRC1
UQCRC2
UQCRFS1
UQCRH
UQCRQ
USMG5
UXS1
VAMP1
VAMP8
VARS2
VARS2L
VDAC1
VDAC2
VDAC3
WARS2
WBSCR16
WBSCR18
WDR22
XPNPEP3
YARS2
YME1L1
ZADH1
ZADH2
ZCD1

[truncated: 16 more sheets: Glucose, Glucagon , Glycogen, Calcium, Fatty Acid, Upregulating insulin, Downregulating insulin, Pancreatic secretion, ABCC8 reagion, PI3K-Akt signaling pathway, Adipocytokine signaling pathway, Digesting & Absorbing, Pancreatic expression, Liver expression, IMPC Abnormal Glucose, IMPC Abnormal Insulin ]
